# Supplementary material for: The balance between traffic control and economic development in tourist cities under the context of COVID-19: A case study of Xi’an, China
Source: PLoS One. 2024 Jan 30;19(1):e0295950. doi: 10.1371/journal.pone.0295950 (PMC10826945; doi:10.1371/journal.pone.0295950)
Supplement: S1 Data — (ZIP) [file pone.0295950.s001.zip]

Archive with 4 entries (3 files):
- Data/Epidemic data.xlsx
- Data/Xi'an Tourism Economic Data.xlsx
- Data/migration data.xlsx
- Data/
