# Supplementary material for: The balance between traffic control and economic development in tourist cities under the context of COVID-19: A case study of Xi’an, China
Source: PLoS One. 2024 Jan 30;19(1):e0295950. doi: 10.1371/journal.pone.0295950 (PMC10826945; doi:10.1371/journal.pone.0295950)
Supplement: S1 Data — (ZIP) [file pone.0295950.s001.zip › Data/Epidemic data.xlsx]

## Sheet: Sheet1
City	Time	Number of new cases	Cumulative number of confirmed cases
Xi’an	2021-12-09	1	1
Xi’an	2021-12-10	0	1
Xi’an	2021-12-11	0	1
Xi’an	2021-12-12	1	2
Xi’an	2021-12-13	1	3
Xi’an	2021-12-14	2	5
Xi’an	2021-12-15	2	7
Xi’an	2021-12-16	2	9
Xi’an	2021-12-17	7	16
Xi’an	2021-12-18	10	26
Xi’an	2021-12-19	21	47
Xi’an	2021-12-20	42	89
Xi’an	2021-12-21	52	141
Xi’an	2021-12-22	84	225
Xi’an	2021-12-23	28	253
Xi’an	2021-12-24	75	328
Xi’an	2021-12-25	155	483
Xi’an	2021-12-26	150	633
Xi’an	2021-12-27	175	808
Xi’an	2021-12-28	151	959
Xi’an	2021-12-29	155	1114
Xi’an	2021-12-30	161	1275
Xi’an	2021-12-31	174	1449
Xi’an	2022-01-01	122	1571
Xi’an	2022-01-02	90	1661
Xi’an	2022-01-03	95	1756
Xi’an	2022-01-04	35	1791
Xi’an	2022-01-05	63	1854
Xi’an	2022-01-06	57	1911
Xi’an	2022-01-07	46	1957
Xi’an	2022-01-08	30	1987
Xi’an	2022-01-09	15	2002
Xi’an	2022-01-10	13	2015
Xi’an	2022-01-11	8	2023
Xi’an	2022-01-12	6	2029
Xi’an	2022-01-13	8	2037
Xi’an	2022-01-14	4	2041
Xi’an	2022-01-15	1	2042
Xi’an	2022-01-16	5	2047
Xi’an	2022-01-17	1	2048
Xi’an	2022-01-18	0	2048
Xi’an	2022-01-19	0	2048
Xi’an	2022-01-20	3	2051
Xi’an	2022-01-21	0	2051
Xi’an	2022-01-22	0	2051
Xi’an	2022-01-23	0	2051
Xi’an	2022-01-24	0	2051
