# Supplementary material for: The balance between traffic control and economic development in tourist cities under the context of COVID-19: A case study of Xi’an, China
Source: PLoS One. 2024 Jan 30;19(1):e0295950. doi: 10.1371/journal.pone.0295950 (PMC10826945; doi:10.1371/journal.pone.0295950)
Supplement: S1 Data — (ZIP) [file pone.0295950.s001.zip › Data/Xi'an Tourism Economic Data.xlsx]

## Sheet: Sheet1
Years	Number of domestic and foreign tourists received (10,000 person-times) in January	Corresponding data after nonlinear fitting
2011	607.64	607.64
2012	666.87	666.87
2013		698.264
2014		777.941
2015		925.673
2016	1301.01	1301.01
2017	1444.12	1444.12
2018	2357.38	2357.38
2019	3010.75	3010.75
Years	Total output value of Primary sector of the economy (100 million yuan)	Total output value of Secondary sector of the economy (100 million yuan)	Total output value of Tertiary sector of the economy (100 million yuan)	Total Tourism Earnings (100 million yuan)	Gross Domestic Product(100 million yuan)
2020	312.74	3340.91	6370.08	1882.42	10023.7
2019	279.179	3131.13	5989.67	3146.05	9399.98
