# Supplementary material for: The balance between traffic control and economic development in tourist cities under the context of COVID-19: A case study of Xi’an, China
Source: PLoS One. 2024 Jan 30;19(1):e0295950. doi: 10.1371/journal.pone.0295950 (PMC10826945; doi:10.1371/journal.pone.0295950)
Supplement: S1 Data — (ZIP) [file pone.0295950.s001.zip › Data/migration data.xlsx]

## Sheet: Xi’an
Date	Immigration index	Emigration Index	Number of immigrants（Integer）	Number of immigrants	Number of people moving out（Integer）	Number of people moving out	net inflow
20210119	2.75121	3.40935	891393	891393	1104631	1.10463e+06	-213238
20210120	2.6856	3.38923	870136	870136	1098112	1.09811e+06	-227976
20210121	2.8235	3.4887	914813	914813	1130340	1.13034e+06	-215527
20210122	2.87511	3.35781	931536	931536	1087929	1.08793e+06	-156393
20210123	3.12284	3.91068	1011801	1.0118e+06	1267060	1.26706e+06	-255259
20210124	2.67404	3.39442	866388	866388	1099792	1.09979e+06	-233404
20210125	3.1071	3.77547	1006699	1.0067e+06	1223254	1.22325e+06	-216555
20210126	2.6313	3.47347	852542	852542	1125406	1.12541e+06	-272864
20210127	2.67012	3.80049	865118	865118	1231358	1.23136e+06	-366240
20210128	2.65686	3.46379	860824	860824	1122267	1.12227e+06	-261443
20210129	2.51985	2.96201	816430	816430	959691	959691	-143261
20210130	2.75465	3.51721	892506	892506	1139577	1.13958e+06	-247071
20210131	2.14925	2.6729	696358	696358	866021	866021	-169663
20210201	3.00529	3.54641	973715	973715	1149036	1.14904e+06	-175321
20210202	2.38224	3.02308	771847	771847	979479	979479	-207632
20210203	2.3815	3.02765	771605	771605	980959	980959	-209354
20210204	2.53031	3.26686	819821	819821	1058463	1.05846e+06	-238642
20210205	2.63843	3.42679	854851	854851	1110279	1.11028e+06	-255428
20210206	2.84699	4.24732	922424	922424	1376130	1.37613e+06	-453706
20210207	2.66704	4.3172	864120	864120	1398774	1.39877e+06	-534654
20210208	2.56806	4.79844	832050	832050	1554695	1.55469e+06	-722645
20210209	2.43658	5.75291	789451	789451	1863943	1.86394e+06	-1074492
20210210	2.21234	6.83624	716797	716797	2214941	2.21494e+06	-1498144
20210211	1.8666	7.48472	604777	604777	2425051	2.42505e+06	-1820274
20210212	2.03252	3.88635	658535	658535	1259177	1.25918e+06	-600642
20210213	2.76839	4.26109	896957	896957	1380592	1.38059e+06	-483635
20210214	4.31886	4.12215	1399309	1.39931e+06	1335578	1.33558e+06	63731
20210215	5.82085	3.71583	1885957	1.88596e+06	1203928	1.20393e+06	682029
20210216	7.08559	3.62767	2295731	2.29573e+06	1175364	1.17536e+06	1120367
20210217	9.54452	3.81121	3092425	3.09242e+06	1234833	1.23483e+06	1857592
20210218	10.0079	3.87883	3242572	3.24257e+06	1256741	1.25674e+06	1985831
20210219	7.09453	3.3396	2298628	2.29863e+06	1082030	1.08203e+06	1216598
20210220	6.82331	3.45083	2210753	2.21075e+06	1118068	1.11807e+06	1092685
20210221	6.86287	3.90686	2223570	2.22357e+06	1265822	1.26582e+06	957748
20210222	6.50067	4.01219	2106217	2.10622e+06	1299949	1.29995e+06	806268
20210223	5.54374	3.81384	1796171	1.79617e+06	1235683	1.23568e+06	560488
20210224	5.00431	3.6495	1621396	1.6214e+06	1182439	1.18244e+06	438957
20210225	4.64188	3.63959	1503970	1.50397e+06	1179227	1.17923e+06	324743
20210226	5.31269	4.26637	1721312	1.72131e+06	1382303	1.3823e+06	339009
20210227	8.15612	4.85313	2642582	2.64258e+06	1572415	1.57241e+06	1070167
20210228	8.26618	4.23951	2678242	2.67824e+06	1373600	1.3736e+06	1304642
20210301	6.99062	4.57047	2264962	2.26496e+06	1480833	1.48083e+06	784129
20210302	5.69624	3.86623	1845583	1.84558e+06	1252658	1.25266e+06	592925
20210303	5.25658	3.78416	1703131	1.70313e+06	1226067	1.22607e+06	477064
20210304	4.94388	3.80415	1601818	1.60182e+06	1232544	1.23254e+06	369274
20210305	5.05485	3.9194	1637773	1.63777e+06	1269884	1.26988e+06	367889
20210306	6.19287	5.13559	2006490	2.00649e+06	1663933	1.66393e+06	342557
20210307	4.94554	4.25639	1602354	1.60235e+06	1379070	1.37907e+06	223284
20210308	5.30074	4.86473	1717439	1.71744e+06	1576173	1.57617e+06	141266
20210309	4.24291	3.96923	1374703	1.3747e+06	1286029	1.28603e+06	88674
20210310	4.03905	3.80081	1308652	1.30865e+06	1231463	1.23146e+06	77189
20210311	4.09342	3.80706	1326267	1.32627e+06	1233489	1.23349e+06	92778
20210312	4.82368	4.2062	1562872	1.56287e+06	1362809	1.36281e+06	200063
20210313	5.92159	5.81214	1918594	1.91859e+06	1883133	1.88313e+06	35461
20210314	4.74206	4.81441	1536429	1.53643e+06	1559870	1.55987e+06	-23441
20210315	5.31091	5.25437	1720735	1.72074e+06	1702417	1.70242e+06	18318
20210316	4.29967	4.28357	1393095	1.39309e+06	1387877	1.38788e+06	5218
20210317	3.99644	4.20141	1294847	1.29485e+06	1361255	1.36126e+06	-66408
20210318	4.13686	4.13985	1340344	1.34034e+06	1341310	1.34131e+06	-966
20210319	4.43349	4.10945	1436450	1.43645e+06	1331463	1.33146e+06	104987
20210320	5.21316	5.47981	1689064	1.68906e+06	1775459	1.77546e+06	-86395
20210321	4.33091	4.48435	1403214	1.40321e+06	1452931	1.45293e+06	-49717
20210322	5.05602	5.06542	1638150	1.63815e+06	1641195	1.64119e+06	-3045
20210323	4.0233	4.25704	1303550	1.30355e+06	1379280	1.37928e+06	-75730
20210324	3.89853	4.14215	1263124	1.26312e+06	1342055	1.34206e+06	-78931
20210325	4.17059	4.04828	1351272	1.35127e+06	1311644	1.31164e+06	39628
20210326	4.66997	4.39062	1513072	1.51307e+06	1422561	1.42256e+06	90511
20210327	5.55213	6.05656	1798890	1.79889e+06	1962327	1.96233e+06	-163437
20210328	4.75888	5.06785	1541877	1.54188e+06	1641982	1.64198e+06	-100105
20210329	5.27352	5.42438	1708621	1.70862e+06	1757498	1.7575e+06	-48877
20210330	4.09675	4.46728	1327348	1.32735e+06	1447399	1.4474e+06	-120051
20210331	3.96813	4.1531	1285673	1.28567e+06	1345603	1.3456e+06	-59930
20210401	4.09309	4.46291	1326162	1.32616e+06	1445981	1.44598e+06	-119819
20210402	4.73406	5.34778	1533836	1.53384e+06	1732681	1.73268e+06	-198845
20210403	7.00132	11.8829	2268426	2.26843e+06	3850047	3.85005e+06	-1581621
20210404	5.46863	8.36451	1771837	1.77184e+06	2710102	2.7101e+06	-938265
20210405	8.53092	5.52592	2764018	2.76402e+06	1790397	1.7904e+06	973621
20210406	8.90504	6.14113	2885234	2.88523e+06	1989726	1.98973e+06	895508
20210407	4.83252	4.27917	1565738	1.56574e+06	1386450	1.38645e+06	179288
20210408	4.43047	4.06063	1435473	1.43547e+06	1315643	1.31564e+06	119830
20210409	4.66615	4.34993	1511833	1.51183e+06	1409376	1.40938e+06	102457
20210410	5.45043	5.51451	1765938	1.76594e+06	1786702	1.7867e+06	-20764
20210411	4.47849	4.58304	1451031	1.45103e+06	1484907	1.48491e+06	-33876
20210412	5.11849	5.3137	1658390	1.65839e+06	1721638	1.72164e+06	-63248
20210413	4.44334	4.56318	1439641	1.43964e+06	1478471	1.47847e+06	-38830
20210414	4.64713	4.75888	1505671	1.50567e+06	1541877	1.54188e+06	-36206
20210415	4.96809	4.90082	1609660	1.60966e+06	1587867	1.58787e+06	21793
20210416	5.59273	5.30667	1812043	1.81204e+06	1719360	1.71936e+06	92683
20210417	6.63299	7.05299	2149090	2.14909e+06	2285170	2.28517e+06	-136080
20210418	5.46011	5.9872	1769077	1.76908e+06	1939852	1.93985e+06	-170775
20210419	6.185	6.53631	2003939	2.00394e+06	2117765	2.11776e+06	-113826
20210420	5.05686	5.08865	1638423	1.63842e+06	1648722	1.64872e+06	-10299
20210421	4.72353	4.79536	1530424	1.53042e+06	1553697	1.5537e+06	-23273
20210422	4.79147	4.97547	1552438	1.55244e+06	1612053	1.61205e+06	-59615
20210423	5.1273	5.20496	1661245	1.66125e+06	1686408	1.68641e+06	-25163
20210424	5.06506	5.3806	1641079	1.64108e+06	1743315	1.74332e+06	-102236
20210425	4.86055	4.80638	1574818	1.57482e+06	1557266	1.55727e+06	17552
20210426	4.83719	5.07624	1567250	1.56725e+06	1644701	1.6447e+06	-77451
20210427	4.69259	4.93867	1520399	1.5204e+06	1600128	1.60013e+06	-79729
20210428	4.78065	4.9559	1548931	1.54893e+06	1605713	1.60571e+06	-56782
20210429	5.12769	5.57912	1661371	1.66137e+06	1807634	1.80763e+06	-146263
20210430	6.72306	8.12427	2178273	2.17827e+06	2632263	2.63226e+06	-453990
20210501	11.8221	20.0448	3830364	3.83036e+06	6494519	6.49452e+06	-2664155
20210502	10.4482	15.2685	3385214	3.38521e+06	4946994	4946994	-1561780
20210503	9.51659	10.235	3083376	3.08338e+06	3316150	3.31615e+06	-232774
20210504	10.215	8.17536	3309652	3.30965e+06	2648817	2.64882e+06	660835
20210505	14.7001	9.41907	4762824	4.76282e+06	3051778	3.05178e+06	1711046
20210506	10.916	7.97827	3536799	3.5368e+06	2584961	2.58496e+06	951838
20210507	5.93633	5.40131	1923370	1.92337e+06	1750023	1.75002e+06	173347
20210508	5.29513	4.95759	1715623	1.71562e+06	1606259	1.60626e+06	109364
20210509	5.22687	5.35096	1693504	1.6935e+06	1733710	1.73371e+06	-40206
20210510	5.3843	5.29711	1744512	1.74451e+06	1716263	1.71626e+06	28249
20210511	4.81863	4.78464	1561235	1.56123e+06	1550223	1.55022e+06	11012
20210512	4.49625	4.85504	1456783	1.45678e+06	1573034	1.57303e+06	-116251
20210513	4.80894	4.89279	1558096	1.5581e+06	1585264	1.58526e+06	-27168
20210514	5.28081	5.10115	1710983	1.71098e+06	1652774	1.65277e+06	58209
20210515	5.84745	6.21912	1894575	1.89458e+06	2014993	2.01499e+06	-120418
20210516	4.88125	5.35313	1581526	1.58153e+06	1734413	1.73441e+06	-152887
20210517	5.71798	6.08329	1852627	1.85263e+06	1970987	1.97099e+06	-118360
20210518	4.6678	5.09399	1512368	1.51237e+06	1650454	1.65045e+06	-138086
20210519	4.49495	4.98642	1456364	1.45636e+06	1615602	1.6156e+06	-159238
20210520	5.05981	5.07666	1639379	1.63938e+06	1644837	1.64484e+06	-5458
20210521	5.78677	5.41132	1874913	1.87491e+06	1753267	1.75327e+06	121646
20210522	6.62768	7.17355	2147368	2.14737e+06	2324232	2.32423e+06	-176864
20210523	5.25434	5.50907	1702406	1.70241e+06	1784938	1.78494e+06	-82532
20210524	6.05708	6.35798	1962495	1.96249e+06	2059986	2.05999e+06	-97491
20210525	4.63751	5.08	1502553	1.50255e+06	1645919	1.64592e+06	-143366
20210526	4.39713	4.78428	1424671	1.42467e+06	1550107	1.55011e+06	-125436
20210527	4.43125	4.61988	1435725	1.43573e+06	1496842	1.49684e+06	-61117
20210528	5.16048	5.18669	1671995	1.67199e+06	1680487	1.68049e+06	-8492
20210529	6.22932	7.13652	2018300	2.0183e+06	2312233	2.31223e+06	-293933
20210530	5.13116	5.67492	1662494	1.66249e+06	1838676	1.83868e+06	-176182
20210531	5.78363	6.22232	1873895	1.8739e+06	2016033	2.01603e+06	-142138
20210601	4.32368	4.84539	1400873	1.40087e+06	1569906	1.56991e+06	-169033
20210602	4.9955	5.33097	1618541	1.61854e+06	1727233	1.72723e+06	-108692
20210603	4.72978	4.94962	1532450	1.53245e+06	1603676	1.60368e+06	-71226
20210604	5.22272	5.41718	1692161	1.69216e+06	1755167	1.75517e+06	-63006
20210605	6.16747	7.52195	1998260	1.99826e+06	2437112	2.43711e+06	-438852
20210606	5.44236	6.14323	1763324	1.76332e+06	1990408	1.99041e+06	-227084
20210607	6.12554	6.38027	1984676	1.98468e+06	2067208	2.06721e+06	-82532
20210608	4.73866	5.28029	1535326	1.53533e+06	1710815	1.71081e+06	-175489
20210609	5.16987	5.19492	1675039	1.67504e+06	1683154	1.68315e+06	-8115
20210610	5.22891	5.23163	1694166	1.69417e+06	1695047	1.69505e+06	-881
20210611	5.51118	5.80491	1785621	1.78562e+06	1880792	1.88079e+06	-95171
20210612	8.02428	13.3251	2599867	2.59987e+06	4317316	4.31732e+06	-1717449
20210613	5.97271	9.82164	1935159	1.93516e+06	3182211	3.18221e+06	-1247052
20210614	8.51997	6.9892	2760470	2.76047e+06	2264500	2.2645e+06	495970
20210615	9.83583	6.34483	3186809	3.18681e+06	2055724	2.05572e+06	1131085
20210616	6.36517	5.26539	2062317	2.06232e+06	1705986	1.70599e+06	356331
20210617	5.124	4.71653	1660174	1.66017e+06	1528157	1.52816e+06	132017
20210618	5.60258	5.34305	1815234	1.81523e+06	1731149	1.73115e+06	84085
20210619	6.28294	6.82088	2035674	2.03567e+06	2209965	2.20997e+06	-174291
20210620	5.35232	5.65396	1734151	1.73415e+06	1831884	1.83188e+06	-97733
20210621	6.14887	6.22598	1992235	1.99223e+06	2017219	2.01722e+06	-24984
20210622	5.17512	5.45266	1676740	1.67674e+06	1766662	1.76666e+06	-89922
20210623	4.87001	5.0475	1577884	1.57788e+06	1635390	1.63539e+06	-57506
20210624	5.04206	5.05832	1633626	1.63363e+06	1638896	1.6389e+06	-5270
20210625	5.5253	5.40357	1790198	1.7902e+06	1750758	1.75076e+06	39440
20210626	6.14414	7.21017	1990702	1.9907e+06	2336094	2.33609e+06	-345392
20210627	5.38031	5.88582	1743221	1.74322e+06	1907005	1.907e+06	-163784
20210628	6.30825	6.20596	2043872	2.04387e+06	2010731	2.01073e+06	33141
20210629	5.09315	5.5695	1650181	1.65018e+06	1804516	1.80452e+06	-154335
20210630	5.10592	5.6074	1654317	1.65432e+06	1816799	1.8168e+06	-162482
20210701	5.50123	5.85348	1782398	1.7824e+06	1896528	1.89653e+06	-114130
20210702	5.76558	5.80125	1868048	1.86805e+06	1879606	1.87961e+06	-11558
20210703	6.67385	7.51518	2162327	2.16233e+06	2434918	2.43492e+06	-272591
20210704	6.20049	6.67527	2008957	2.00896e+06	2162789	2.16279e+06	-153832
20210705	6.2765	6.45308	2033585	2.03358e+06	2090796	2.0908e+06	-57211
20210706	5.45564	5.78901	1767628	1.76763e+06	1875638	1.87564e+06	-108010
20210707	5.61142	5.90027	1818100	1.8181e+06	1911686	1.91169e+06	-93586
20210708	5.65996	5.81525	1833826	1.83383e+06	1884141	1.88414e+06	-50315
20210709	6.87347	6.87687	2227003	2.227e+06	2228105	2.22811e+06	-1102
20210710	6.86527	8.05315	2224347	2.22435e+06	2609220	2.60922e+06	-384873
20210711	6.01862	6.54891	1950034	1.95003e+06	2121848	2.12185e+06	-171814
20210712	7.1628	7.45242	2320746	2.32075e+06	2414584	2.41458e+06	-93838
20210713	6.08287	6.47644	1970851	1.97085e+06	2098365	2.09837e+06	-127514
20210714	5.80501	6.4222	1880823	1.88082e+06	2080792	2.08079e+06	-199969
20210715	6.17784	6.49273	2001619	2.00162e+06	2103646	2.10365e+06	-102027
20210716	6.56317	6.73645	2126467	2.12647e+06	2182609	2.18261e+06	-56142
20210717	7.08228	8.80849	2294660	2.29466e+06	2853951	2.85395e+06	-559291
20210718	6.63403	6.82082	2149426	2.14943e+06	2209944	2.20994e+06	-60518
20210719	7.41416	7.22186	2402187	2.40219e+06	2339884	2.33988e+06	62303
20210720	5.97359	6.24572	1935443	1.93544e+06	2023612	2.02361e+06	-88169
20210721	5.5497	5.82277	1798102	1.7981e+06	1886576	1.88658e+06	-88474
20210722	5.66566	6.00502	1835673	1.83567e+06	1945625	1.94563e+06	-109952
20210723	5.91468	6.16536	1916358	1.91636e+06	1997578	1.99758e+06	-81220
20210724	6.46425	8.0469	2094418	2.09442e+06	2607194	2.60719e+06	-512776
20210725	5.72388	6.19906	1854538	1.85454e+06	2008495	2.0085e+06	-153957
20210726	6.44682	5.98606	2088770	2.08877e+06	1939484	1.93948e+06	149286
20210727	5.05557	5.3147	1638004	1.638e+06	1721963	1.72196e+06	-83959
20210728	5.74478	6.15827	1861308	1.86131e+06	1995279	1.99528e+06	-133971
20210729	5.38229	5.67988	1743861	1.74386e+06	1840282	1.84028e+06	-96421
20210730	5.39609	5.87163	1748333	1.74833e+06	1902407	1.90241e+06	-154074
20210731	4.98416	7.54852	1614867	1.61487e+06	2445720	2.44572e+06	-830853
20210801	4.35171	5.9997	1409954	1.40995e+06	1943904	1.9439e+06	-533950
20210802	4.96899	5.36168	1609954	1.60995e+06	1737185	1.73718e+06	-127231
20210803	3.7086	4.4538	1201587	1.20159e+06	1443032	1.44303e+06	-241445
20210804	3.42069	3.94953	1108305	1.10831e+06	1279647	1.27965e+06	-171342
20210805	3.47649	3.73284	1126382	1.12638e+06	1209439	1.20944e+06	-83057
20210806	3.32865	3.79122	1078481	1.07848e+06	1228356	1.22836e+06	-149875
20210807	3.36335	4.88446	1089724	1.08972e+06	1582566	1.58257e+06	-492842
20210808	3.35696	3.62423	1087656	1.08766e+06	1174251	1.17425e+06	-86595
20210809	3.99359	3.68848	1293924	1.29392e+06	1195068	1.19507e+06	98856
20210810	3.18158	3.48054	1030833	1.03083e+06	1127694	1.12769e+06	-96861
20210811	3.01401	3.3604	976539	976539	1088769	1.08877e+06	-112230
20210812	3.10282	3.38331	1005313	1.00531e+06	1096191	1.09619e+06	-90878
20210813	3.31008	3.43683	1072466	1.07247e+06	1113533	1.11353e+06	-41067
20210814	3.80237	5.3091	1231967	1.23197e+06	1720147	1.72015e+06	-488180
20210815	3.96087	4.12439	1283321	1.28332e+06	1336302	1.3363e+06	-52981
20210816	4.81694	4.11846	1560689	1.56069e+06	1334381	1.33438e+06	226308
20210817	3.60039	3.59543	1166525	1.16652e+06	1164919	1.16492e+06	1606
20210818	3.42617	3.5096	1110079	1.11008e+06	1137111	1.13711e+06	-27032
20210819	3.51789	3.55927	1139798	1.1398e+06	1153203	1.1532e+06	-13405
20210820	3.74819	3.78267	1214415	1.21441e+06	1225584	1.22558e+06	-11169
20210821	4.15682	5.4432	1346811	1.34681e+06	1763597	1.7636e+06	-416786
20210822	3.83088	3.71223	1241205	1.2412e+06	1202763	1.20276e+06	38442
20210823	4.67574	4.20069	1514940	1.51494e+06	1361024	1.36102e+06	153916
20210824	4.08081	3.89247	1322183	1.32218e+06	1261161	1.26116e+06	61022
20210825	4.18086	3.94713	1354600	1.3546e+06	1278870	1.27887e+06	75730
20210826	4.41434	4.07472	1430246	1.43025e+06	1320210	1.32021e+06	110036
20210827	5.05641	4.30334	1638276	1.63828e+06	1394281	1.39428e+06	243995
20210828	6.4547	5.69897	2091321	2.09132e+06	1846465	1.84646e+06	244856
20210829	5.99471	4.60939	1942287	1.94229e+06	1493441	1.49344e+06	448846
20210830	5.38109	4.70811	1743473	1.74347e+06	1525427	1.52543e+06	218046
20210831	4.11917	3.76708	1334612	1.33461e+06	1220535	1.22053e+06	114077
20210901	4.05288	3.8696	1313134	1.31313e+06	1253749	1.25375e+06	59385
20210902	4.40037	4.0522	1425721	1.42572e+06	1312914	1.31291e+06	112807
20210903	4.74093	4.14279	1536061	1.53606e+06	1342265	1.34227e+06	193796
20210904	5.42353	5.36074	1757225	1.75722e+06	1736880	1.73688e+06	20345
20210905	4.73082	4.37228	1532786	1.53279e+06	1416620	1.41662e+06	116166
20210906	4.88994	4.76604	1584340	1.58434e+06	1544197	1.5442e+06	40143
20210907	4.08081	4.43274	1322183	1.32218e+06	1436208	1.43621e+06	-114025
20210908	4.07304	4.36739	1319664	1.31966e+06	1415034	1.41503e+06	-95370
20210909	4.19282	4.37701	1358473	1.35847e+06	1418152	1.41815e+06	-59679
20210910	4.74589	4.55307	1537667	1.53767e+06	1475196	1.4752e+06	62471
20210911	5.35186	6.29888	1734004	1.734e+06	2040838	2.04084e+06	-306834
20210912	4.69968	5.24294	1522698	1.5227e+06	1698711	1.69871e+06	-176013
20210913	5.12092	5.52284	1659177	1.65918e+06	1789400	1.7894e+06	-130223
20210914	3.89996	4.78392	1263586	1.26359e+06	1549992	1.54999e+06	-286406
20210915	4.71579	5.19858	1527915	1.52792e+06	1684340	1.68434e+06	-156425
20210916	4.71375	4.88381	1527254	1.52725e+06	1582356	1.58236e+06	-55102
20210917	4.56944	4.70963	1480498	1.4805e+06	1525921	1.52592e+06	-45423
20210918	5.56755	5.9513	1803887	1.80389e+06	1928220	1.92822e+06	-124333
20210919	6.66935	12.1407	2160868	2.16087e+06	3933587	3.93359e+06	-1772719
20210920	5.53288	9.98017	1792654	1.79265e+06	3233576	3.23358e+06	-1440922
20210921	8.77518	7.19264	2843159	2.84316e+06	2330415	2.33041e+06	512744
20210922	9.73192	6.39333	3153143	3.15314e+06	2071439	2.07144e+06	1081704
20210923	5.45473	4.82361	1767334	1.76733e+06	1562851	1.56285e+06	204483
20210924	4.62766	4.34128	1499362	1.49936e+06	1406573	1.40657e+06	92789
20210925	4.60786	4.5696	1492948	1.49295e+06	1480550	1.48055e+06	12398
20210926	4.31312	4.51381	1397451	1.39745e+06	1462473	1.46247e+06	-65022
20210927	4.4271	4.31863	1434382	1.43438e+06	1399236	1.39924e+06	35146
20210928	4.63566	4.59588	1501955	1.50195e+06	1489064	1.48906e+06	12891
20210929	5.36405	5.93753	1737951	1.73795e+06	1923759	1.92376e+06	-185808
20210930	6.20292	7.44529	2009745	2.00974e+06	2412275	2.41227e+06	-402530
20211001	11.1826	24.7373	3623152	3.62315e+06	8014876	8.01488e+06	-4391724
20211002	8.69175	16.9724	2816128	2.81613e+06	5499052	5.49905e+06	-2682924
20211003	9.70532	10.6687	3144525	3.14452e+06	3456650	3.45665e+06	-312125
20211004	10.3845	8.40994	3364586	3.36459e+06	2724820	2.72482e+06	639766
20211005	10.4256	7.011	3377907	3.37791e+06	2271565	2.27157e+06	1106342
20211006	11.9068	6.5089	3857816	3.85782e+06	2108884	2.10888e+06	1748932
20211007	14.5872	7.40035	4726261	4.72626e+06	2397715	2.39771e+06	2328546
20211008	9.31937	6.58812	3019477	3.01948e+06	2134550	2.13455e+06	884927
20211009	5.82536	5.01053	1887416	1.88742e+06	1623412	1.62341e+06	264004
20211010	5.25424	4.96394	1702375	1.70237e+06	1608316	1.60832e+06	94059
20211011	5.53794	5.63167	1794292	1.79429e+06	1824661	1.82466e+06	-30369
20211012	5.05391	5.26775	1637468	1.63747e+06	1706752	1.70675e+06	-69284
20211013	4.88274	5.14907	1582009	1.58201e+06	1668300	1.6683e+06	-86291
20211014	5.26218	5.08275	1704947	1.70495e+06	1646811	1646811	58136
20211015	6.02974	5.55028	1953635	1.95363e+06	1798291	1.79829e+06	155344
20211016	6.60432	7.21286	2139799	2.1398e+06	2336965	2.33697e+06	-197166
20211017	5.89132	6.19831	1908789	1.90879e+06	2008254	2.00825e+06	-99465
20211018	5.86446	6.66086	1900087	1.90009e+06	2158118	2.15812e+06	-258031
20211019	4.01342	4.78133	1300348	1.30035e+06	1549152	1.54915e+06	-248804
20211020	3.26877	3.96884	1059082	1.05908e+06	1285904	1.2859e+06	-226822
20211021	3.25656	3.92024	1055124	1.05512e+06	1270157	1.27016e+06	-215033
20211022	3.50756	3.9678	1136449	1.13645e+06	1285568	1.28557e+06	-149119
20211023	3.13946	4.53172	1017186	1.01719e+06	1468278	1.46828e+06	-451092
20211024	3.19467	3.43058	1035074	1.03507e+06	1111507	1.11151e+06	-76433
20211025	3.66195	3.60949	1186470	1.18647e+06	1169475	1.16947e+06	16995
20211026	2.66824	2.93865	864509	864509	952122	952122	-87613
20211027	2.42718	2.8362	786407	786407	918928	918928	-132521
20211028	2.64028	2.92361	855449	855449	947251	947251	-91802
20211029	3.02992	3.26521	981694	981694	1057927	1.05793e+06	-76233
20211030	3.14892	4.38314	1020251	1.02025e+06	1420136	1.42014e+06	-399885
20211031	3.15304	3.38697	1021584	1.02158e+06	1097377	1.09738e+06	-75793
20211101	3.62407	3.84601	1174199	1.1742e+06	1246107	1.24611e+06	-71908
20211102	2.90395	3.36668	940879	940879	1090806	1.09081e+06	-149927
20211103	3.16341	3.59057	1024944	1.02494e+06	1163344	1.16334e+06	-138400
20211104	3.49774	4.05894	1133268	1.13327e+06	1315097	1.3151e+06	-181829
20211105	4.06254	4.50726	1316263	1.31626e+06	1460353	1.46035e+06	-144090
20211106	4.22441	5.03826	1368709	1.36871e+06	1632398	1.6324e+06	-263689
20211107	3.90216	3.85767	1264299	1.2643e+06	1249886	1.24989e+06	14413
20211108	4.51458	4.62915	1462725	1.46273e+06	1499845	1.49984e+06	-37120
20211109	3.62339	4.02855	1173978	1.17398e+06	1305251	1.30525e+06	-131273
20211110	3.55843	3.99142	1152930	1.15293e+06	1293220	1.29322e+06	-140290
20211111	3.91019	4.26954	1266903	1.2669e+06	1383332	1.38333e+06	-116429
20211112	4.61392	4.86003	1494911	1.49491e+06	1574650	1.57465e+06	-79739
20211113	5.01801	6.69763	1625837	1.62584e+06	2170032	2.17003e+06	-544195
20211114	5.10488	5.43351	1653981	1.65398e+06	1760458	1.76046e+06	-106477
20211115	5.40772	5.52472	1752102	1.7521e+06	1790009	1.79001e+06	-37907
20211116	4.44094	4.62542	1438864	1.43886e+06	1498637	1.49864e+06	-59773
20211117	4.21048	4.45762	1364195	1.36419e+06	1444270	1.44427e+06	-80075
20211118	4.43919	4.64629	1438297	1.4383e+06	1505398	1.5054e+06	-67101
20211119	5.28259	5.23416	1711560	1.71156e+06	1695866	1.69587e+06	15694
20211120	5.60121	6.61579	1814794	1.81479e+06	2143515	2.14352e+06	-328721
20211121	5.38012	5.32481	1743158	1.74316e+06	1725239	1.72524e+06	17919
20211122	5.63368	5.70784	1825312	1.82531e+06	1849341	1.84934e+06	-24029
20211123	4.56895	4.82802	1480340	1.48034e+06	1564279	1.56428e+06	-83939
20211124	4.44726	4.64697	1440911	1.44091e+06	1505618	1.50562e+06	-64707
20211125	4.77258	4.94116	1546317	1.54632e+06	1600936	1.60094e+06	-54619
20211126	5.65399	5.60611	1831894	1.83189e+06	1816379	1.81638e+06	15515
20211127	6.36229	7.25987	2061382	2.06138e+06	2352197	2.3522e+06	-290815
20211128	5.91281	5.94783	1915749	1.91575e+06	1927097	1.9271e+06	-11348
20211129	5.86952	6.22835	1901724	1.90172e+06	2017985	2.01799e+06	-116261
20211130	4.87348	5.19696	1579007	1.57901e+06	1683815	1.68382e+06	-104808
20211201	4.83628	5.00768	1566956	1.56696e+06	1622488	1.62249e+06	-55532
20211202	4.98166	5.00392	1614058	1.61406e+06	1621270	1.62127e+06	-7212
20211203	5.6074	5.5254	1816799	1.8168e+06	1790229	1.79023e+06	26570
20211204	6.03064	6.76071	1953929	1.95393e+06	2190471	2.19047e+06	-236542
20211205	5.56807	5.69343	1804055	1.80405e+06	1844670	1.84467e+06	-40615
20211206	5.94913	6.11155	1927517	1.92752e+06	1980141	1.98014e+06	-52624
20211207	4.78435	4.97761	1550128	1.55013e+06	1612746	1.61275e+06	-62618
20211208	4.49812	4.80579	1457392	1.45739e+06	1557078	1.55708e+06	-99686
20211209	4.90623	5.10203	1589620	1.58962e+06	1653057	1.65306e+06	-63437
20211210	5.57636	5.47161	1806742	1.80674e+06	1772803	1.7728e+06	33939
20211211	5.63268	6.42275	1824987	1.82499e+06	2080971	2.08097e+06	-255984
20211212	5.49384	5.59516	1780005	1.78e+06	1812831	1.81283e+06	-32826
20211213	5.37467	5.99335	1741394	1.74139e+06	1941846	1.94185e+06	-200452
20211214	3.95782	4.67072	1282334	1.28233e+06	1513313	1.51331e+06	-230979
20211215	3.59433	4.20614	1164562	1.16456e+06	1362788	1.36279e+06	-198226
20211216	3.28277	3.86464	1063617	1.06362e+06	1252143	1.25214e+06	-188526
20211217	2.9124	3.66185	943619	943619	1186439	1.18644e+06	-242820
20211218	2.49474	3.62342	808294	808294	1173989	1.17399e+06	-365695
20211219	2.11896	2.8626	686543	686543	927484	927484	-240941
20211220	2.18499	2.93013	707937	707937	949361	949361	-241424
20211221	1.59191	2.20926	515779	515779	715800	715800	-200021
20211222	1.20522	1.9187	390490	390490	621657	621657	-231167
20211223	0.748699	1.21523	242579	242579	393733	393733	-151154
20211224	0.392785	0.418284	127262	127262	135524	135524	-8262
20211225	0.270054	0.264514	87497	87497.5	85702	85702.4	1795
20211226	0.276664	0.264319	89639	89639	85639	85639.4	4000
20211227	0.245236	0.230526	79456	79456.3	74690	74690.4	4766
20211228	0.201593	0.268693	65316	65316.1	87057	87056.6	-21741
20211229	0.18374	0.201625	59532	59531.9	65327	65326.6	-5795
20211230	0.211734	0.237233	68602	68601.8	76863	76863.4	-8261
20211231	0.239144	0.252688	77483	77482.8	81871	81870.8	-4388
20220101	0.228031	0.200653	73882	73882.1	65012	65011.6	8870
20220102	0.243778	0.187564	78984	78983.9	60771	60770.6	18213
20220103	0.216918	0.190188	70281	70281.4	61621	61620.9	8660
20220104	0.208494	0.178135	67552	67552.1	57716	57715.8	9836
20220105	0.19615	0.184874	63552	63552.5	59899	59899.3	3653
20220106	0.197381	0.183125	63951	63951.4	59332	59332.4	4619
20220107	0.188892	0.199552	61201	61201	64655	64654.7	-3454
20220108	0.229846	0.182833	74470	74470	59238	59238	15232
20220109	0.182704	0.168577	59196	59196	54619	54619	4577
20220110	0.215687	0.185879	69883	69882.5	60225	60224.7	9658
20220111	0.302098	0.212965	97880	97879.6	69001	69000.7	28879
20220112	0.319788	0.20318	103611	103611	65830	65830.4	37781
20220113	0.394826	0.24125	127924	127924	78165	78165.1	49759
20220114	0.483829	0.305921	156761	156761	99118	99118.3	57643
20220115	0.543575	0.401825	176118	176118	130191	130191	45927
20220116	0.49423	0.675572	160130	160130	218885	218885	-58755
20220117	0.468439	1.58329	151774	151774	512986	512986	-361212
20220118	0.454896	2.05866	147386	147386	667007	667007	-519621
20220119	0.437465	1.98427	141739	141739	642905	642905	-501166
20220120	0.636142	2.41918	206110	206110	783814	783814	-577704
20220121	0.676739	3.39422	219263	219263	1099729	1.09973e+06	-880466
20220122	0.768204	4.08156	248898	248898	1322425	1.32242e+06	-1073527
20220123	0.7915	3.98387	256446	256446	1290774	1.29077e+06	-1034328
20220124	1.32406	6.09353	428995	428995	1974305	1.9743e+06	-1545310
20220125	2.46826	9.98234	799718	799718	3234279	3.23428e+06	-2434561
20220126	2.72445	8.39824	882722	882722	2721030	2.72103e+06	-1838308
20220127	2.64854	6.90995	858126	858126	2238823	2.23882e+06	-1380697
20220128	2.94079	7.07532	952815	952815	2292403	2.2924e+06	-1339588
20220129	3.03394	8.9818	982995	982995	2910103	2.9101e+06	-1927108
20220130	2.74091	10.634	888055	888055	3445417	3.44542e+06	-2557362
20220131	2.26236	10.4955	733005	733005	3400551	3.40055e+06	-2667546
20220201	2.25935	5.5764	732029	732029	1806752	1.80675e+06	-1074723
20220202	3.94907	7.73764	1279500	1.2795e+06	2506995	2.50699e+06	-1227495
20220203	5.90487	6.6236	1913177	1.91318e+06	2146045	2.14605e+06	-232868
20220204	7.95611	5.44987	2577780	2.57778e+06	1765759	1.76576e+06	812021
20220205	10.8565	4.62445	3517494	3.51749e+06	1498322	1.49832e+06	2019172
20220206	12.4366	4.07935	4029462	4.02946e+06	1321711	1.32171e+06	2707751
20220207	10.3978	3.93307	3368900	3.3689e+06	1274314	1.27431e+06	2094586
20220208	8.69846	4.21417	2818301	2.8183e+06	1365391	1.36539e+06	1452910
20220209	8.42588	4.67454	2729985	2.72998e+06	1514552	1.51455e+06	1215433
20220210	8.26987	5.03172	2679439	2.67944e+06	1630277	1.63028e+06	1049162
20220211	7.76997	5.13715	2517471	2.51747e+06	1664436	1.66444e+06	853035
20220212	7.66885	6.46694	2484708	2.48471e+06	2095289	2.09529e+06	389419
20220213	7.89922	5.81538	2559346	2.55935e+06	1884183	1.88418e+06	675163
20220214	7.82013	6.23457	2533722	2.53372e+06	2020001	2.02e+06	513721
20220215	5.70428	5.81026	1848186	1.84819e+06	1882524	1.88252e+06	-34338
20220216	7.42994	5.82251	2407299	2.4073e+06	1886492	1.88649e+06	520807
20220217	7.34712	5.19874	2380467	2.38047e+06	1684392	1.68439e+06	696075
20220218	6.37298	5.04873	2064846	2.06485e+06	1635789	1.63579e+06	429057
20220219	7.47406	6.78903	2421597	2.4216e+06	2199646	2.19965e+06	221951
20220220	7.19406	6.07536	2330877	2.33088e+06	1968415	1.96842e+06	362462
20220221	7.18813	6.56158	2328956	2.32896e+06	2125953	2.12595e+06	203003
20220222	6.216	5.71312	2013986	2.01399e+06	1851052	1.85105e+06	162934
20220223	6.05264	5.35543	1961057	1.96106e+06	1735159	1.73516e+06	225898
20220224	6.28353	5.4559	2035863	2.03586e+06	1767712	1.76771e+06	268151
20220225	7.01204	5.84023	2271901	2.2719e+06	1892234	1.89223e+06	379667
20220226	8.23355	7.74852	2667671	2.66767e+06	2510522	2.51052e+06	157149
20220227	7.59978	6.68305	2462328	2.46233e+06	2165308	2.16531e+06	297020
20220228	6.41047	5.99782	2076992	2.07699e+06	1943295	1.94329e+06	133697
20220301	6.50323	6.03936	2107047	2.10705e+06	1956753	1.95675e+06	150294
20220302	5.28635	4.98153	1712778	1.71278e+06	1614016	1.61402e+06	98762
20220303	6.25864	5.9973	2027800	2.0278e+06	1943127	1.94313e+06	84673
20220304	7.16131	6.22699	2320264	2.32026e+06	2017544	2.01754e+06	302720
20220305	8.6983	7.84686	2818249	2.81825e+06	2542382	2.54238e+06	275867
20220306	7.18687	6.48609	2328546	2.32855e+06	2101494	2.10149e+06	227052
20220307	5.57863	6.04224	1807477	1.80748e+06	1957687	1.95769e+06	-150210
20220308	3.69208	4.50597	1196233	1.19623e+06	1459933	1.45993e+06	-263700
20220309	2.89539	3.82019	938108	938108	1237741	1.23774e+06	-299633
20220310	2.69254	3.36944	872382	872382	1091698	1.0917e+06	-219316
20220311	2.77344	3.29897	898595	898595	1068866	1.06887e+06	-170271
20220312	2.4428	3.08817	791467	791467	1000568	1.00057e+06	-209101
20220313	2.17913	2.82965	706037	706037	916808	916808	-210771
20220314	2.54901	2.91772	825878	825878	945340	945340	-119462
20220315	1.97514	2.19795	639944	639944	712136	712136	-72192
20220316	1.44465	1.62411	468067	468067	526213	526213	-58146
20220317	1.3019	1.38338	421815	421815	448216	448216	-26401
20220318	1.39077	1.34726	450609	450609	436511	436511	14098
20220319	1.26136	1.26454	408682	408682	409711	409711	-1029
20220320	1.34311	1.1387	435168	435168	368938	368938	66230
20220321	2.0853	2.05115	675636	675636	664572	664572	11064
20220322	2.16251	2.29327	700652	700652	743020	743020	-42368
20220323	2.38422	2.74042	772487	772487	887898	887898	-115411
20220324	2.79405	3.08373	905271	905271	999130	999130	-93859
20220325	2.86377	3.01881	927862	927862	978093	978093	-50231
20220326	3.7585	4.52353	1217753	1.21775e+06	1465622	1.46562e+06	-247869
20220327	3.90268	3.70118	1264467	1.26447e+06	1199183	1.19918e+06	65284
20220328	4.16534	4.17698	1349571	1.34957e+06	1353340	1.35334e+06	-3769
20220329	3.16056	3.45147	1024020	1.02402e+06	1118278	1.11828e+06	-94258
20220330	3.46084	3.97101	1121312	1.12131e+06	1286607	1.28661e+06	-165295
20220331	3.20825	3.54498	1039472	1.03947e+06	1148574	1.14857e+06	-109102
20220401	3.44192	3.87763	1115181	1.11518e+06	1256353	1.25635e+06	-141172
20220402	4.23494	5.20743	1372120	1.37212e+06	1687206	1.68721e+06	-315086
20220403	5.56885	13.8524	1804306	1.80431e+06	4488165	4.48816e+06	-2683859
20220404	4.79718	8.0307	1554285	1.55429e+06	2601946	2.60195e+06	-1047661
20220405	9.04281	5.39612	2929870	2.92987e+06	1748344	1.74834e+06	1181526
20220406	8.1995	5.04241	2656638	2.65664e+06	1633741	1.63374e+06	1022897
20220407	4.69401	4.68624	1520861	1.52086e+06	1518341	1.51834e+06	2520
20220408	4.40203	4.24372	1426256	1.42626e+06	1374965	1.37497e+06	51291
20220409	3.631	4.01277	1176445	1.17645e+06	1300138	1.30014e+06	-123693
20220410	3.01858	3.08118	978019	978019	998301	998301	-20282
20220411	2.77237	2.89095	898248	898248	936669	936669	-38421
20220412	2.08368	2.25293	675111	675111	729951	729951	-54840
20220413	2.45255	2.5042	794626	794626	811360	811360	-16734
20220414	2.51265	2.99966	814099	814099	971889	971889	-157790
20220415	2.42867	2.65379	786890	786890	859827	859827	-72937
